# Supplementary material for: Assessing the role of toll-like receptor in isolated, standard and enriched housing conditions
Source: PLoS One. 2019 Oct 24;14(10):e0222818. doi: 10.1371/journal.pone.0222818 (PMC6812767; doi:10.1371/journal.pone.0222818)
Supplement: S4 Table — (XLSX) [file pone.0222818.s004.xlsx]

## Sheet: Sheet1
TLR3	CF	NS	EE	ETAN	TLR4	CF	NS	EE	ETAN	TLR7	CF	NS	EE	ETAN	TLR9	CF	NS	EE	ETAN	MYD88	CF	NS	EE	ETAN	IRF5	CF	NS	EE	ETAN
	1.03071	0.788847	1.2732	0.704697		0.833587	0.781156	1.04727	0.619638		1.08954	5.29706	0.452168	1.46685		0.867575	1.56112	2.17548	1.10887		0.613039		1.72004	1.15314		0.958069	0.793804	1.25789	0.825624
	0.951946	0.687845	1.03262	0.622925		1.05212	0.766249	0.979043	0.669099		1.08954	4.98982	0.384611	0.876701		1.01037	1.04366	2.19736	0.973358		1.33778		1.97163	1.17215		0.784151	0.739282	1.08815	0.435038
	1.01918	0.683411	0.909916	0.640498		1.1402	0.781156	1.03696	0.767671		0.842392	22.9833	0.570493	0.478094		1.14081	1.9573	2.29967	1.10907		1.21934		3.44661	1.14503		1.33108	0.788452	0.960889	0.995026
	1.05121	1.24982	1.58767	0.902589		1.03067	1.04471	1.43924	1.00002		1.31318	0.444376	1.10618	0.623871		1.02599	1.45647	2.62603	1.03046		1.12899	1.55008	1.91342	2.02828		0.997339	1.67055	2.43611	2.32381
	0.775836	1.19341	1.00462	0.939798		0.954358	0.946042	1.44607	1.01924		0.872646	1.36004	1.10618	0.623871		0.897101	1.65441	2.58807	0.888886		0.879597	1.45458	2.21247	1.84136		0.972043	1.88535	2.56229	2.11459
	1.22614	1.69201	1.61724	1.04386		1.01664	1.04471	1.30434	1.00377		0.872646	0.33583	1.10618	0.769261		1.08646	1.44094	2.6955	0.943559		1.007	1.55505	2.37991	1.63285		1.03151	1.9679	2.63134	2.04137
	0.782578	0.391152	0.881777	1.15099		0.865275	0.6025	0.880436	0.544479		0.578314	1.4258	0.972752	0.529818		0.96975	1.19176	2.00672	0.783221		0.954121	1.53408	1.19438	0.669247		1.05128	1.09993	1.02876	0.531461
	0.804204	0.69934	0.490191	1.51849		1.00642	0.591313	1.01572	0.538601		1.33389	0.816801	0.245654	0.493613		0.952835	0.914119	2.38041	1.01519		0.961243	0.979175	1.4017	0.68179		0.953206	0.662759	1.03151	0.517935
	1.58894	0.387721	1.87836	1.60756		1.14833	0.591313	0.911988	0.490986		1.29633	1.07402	0.900804	0.539716		1.08224	0.96002	1.98262	0.795509		1.09034	0.942993	1.2079	0.58718		0.997921	0.782881	1.46785	0.358308
AVERAGE	1.02564	0.863729	1.18618	1.0146		1.00529	0.79435	1.1179	0.739278		1.03205	4.30301	0.760557	0.711311		1.00368	1.35331	2.32798	0.960903		1.02127	1.33599	1.93867	1.21234		1.00851	1.15455	1.6072	1.12702
					Fold induction
TRAF6	CF	NS	EE	ETAN	IRAK4	CF	NS	EE	ETAN
	0.740586	0.617775	0.294095	0.382604		0.963614	1.37595	3.00646	1.79687
	1.32227	0.6668	0.442807	0.428053		1.00207	2.77113	3.33611	1.54894
	1.02119	0.567556	0.457596	0.298626		1.03561	2.77113	3.44486	1.66209
	0.995588	0.944868	0.954888	0.735221		1.04122	2.02087	1.41049	1.90828
	1.09	0.982576	0.893394	0.355259		0.935602	1.75187	1.65693	1.93553
	0.921499	0.893167	1.37937	0.358347		1.02652	2.02087	1.37609	1.79394
	0.869559	0.439981	0.209484	0.229235		1.02382	2.42516	1.92906	1.19004
	1.28169	0.326209	0.201623	0.213498		0.940638	2.24577	1.79412	1.2632
	0.89726	0.782605	0.228815	0.211614		1.03838	2.42516	1.72987	1.73107
	1.01551	0.691282	0.562453	0.35694		1.00083	2.20088	2.18711	1.64777
